# Supplementary material for: Employing Bidirectional Two-Sample Mendelian Randomization Analysis to Verify the Potential of Polyunsaturated Fatty Acid Levels in the Prevention of Pancreatic Cancer
Source: Curr Issues Mol Biol. 2024 Jun 14;46(6):6041–51. doi: 10.3390/cimb46060360 (PMC11202278; doi:10.3390/cimb46060360)
Supplement: Supplementary file 1 [file cimb-46-00360-s001.zip › Supplemental Tables.xlsx]

## Sheet: Table S1 Docosahexaenoic acid
Exposure	Outcome	rsid	A1	A2	EAF	SE	β	p-value	F-value
Docosahexaenoic acid	Pancreatic Cancer	rs1065853	T	G	0.080578	0.00723569	-0.0757245	1.20005e-25	97.7949
Docosahexaenoic acid	Pancreatic Cancer	rs11024743	G	A	0.740279	0.0044821	0.0233076	2e-07	24.0288
Docosahexaenoic acid	Pancreatic Cancer	rs11122450	G	T	0.611483	0.00402326	0.0221396	3.69999e-08	26.7903
Docosahexaenoic acid	Pancreatic Cancer	rs11230995	A	C	0.023301	0.0131496	0.0694829	1.29999e-07	25.2772
Docosahexaenoic acid	Pancreatic Cancer	rs1123571	A	G	0.460074	0.00394152	0.0203034	2.59998e-07	23.5576
Docosahexaenoic acid	Pancreatic Cancer	rs112875651	A	G	0.392337	0.00407289	-0.0492908	1e-33	133.383
Docosahexaenoic acid	Pancreatic Cancer	rs113248417	G	A	0.024654	0.0127629	-0.0886761	3.69999e-12	43.5077
Docosahexaenoic acid	Pancreatic Cancer	rs115274653	A	G	0.020439	0.0143271	-0.0661527	3.89996e-06	20.156
Docosahexaenoic acid	Pancreatic Cancer	rs11563251	T	C	0.110594	0.00624638	0.0295349	2.30001e-06	19.7388
Docosahexaenoic acid	Pancreatic Cancer	rs11681659	T	C	0.716465	0.00432797	-0.0305945	1.59993e-12	43.7519
Docosahexaenoic acid	Pancreatic Cancer	rs117026536	T	G	0.099893	0.00653641	0.0368474	1.7e-08	28.0861
Docosahexaenoic acid	Pancreatic Cancer	rs117143374	C	T	0.14225	0.00563955	-0.0259661	4.09996e-06	18.9252
Docosahexaenoic acid	Pancreatic Cancer	rs117154762	A	G	0.009935	0.0206751	-0.0965667	2.99999e-06	21.1013
Docosahexaenoic acid	Pancreatic Cancer	rs117565127	G	A	0.098527	0.00660599	0.0323958	9.40005e-07	21.4442
Docosahexaenoic acid	Pancreatic Cancer	rs1260326	C	T	0.604008	0.00400686	-0.0478469	7.19946e-33	126.083
Docosahexaenoic acid	Pancreatic Cancer	rs12651406	A	T	0.888889	0.00625945	-0.0287112	4.49997e-06	18.7293
Docosahexaenoic acid	Pancreatic Cancer	rs12872990	G	A	0.706802	0.00450626	-0.0247993	3.69999e-08	29.3218
Docosahexaenoic acid	Pancreatic Cancer	rs12914626	T	C	0.701943	0.00431309	-0.0607243	5.10035e-45	177.721
Docosahexaenoic acid	Pancreatic Cancer	rs13424225	T	G	0.449803	0.00394172	0.0202515	2.80001e-07	23.35
Docosahexaenoic acid	Pancreatic Cancer	rs139974673	C	T	0.025916	0.0123542	0.0706679	1.09999e-08	29.0042
Docosahexaenoic acid	Pancreatic Cancer	rs14415	C	T	0.28435	0.0043498	-0.0291787	1.99986e-11	39.8639
Docosahexaenoic acid	Pancreatic Cancer	rs1466391	G	A	0.540476	0.00395506	-0.0193913	9.40005e-07	21.4844
Docosahexaenoic acid	Pancreatic Cancer	rs1560390	C	T	0.219675	0.00476181	-0.04996	9.3994e-26	98.4954
Docosahexaenoic acid	Pancreatic Cancer	rs1566147	T	C	0.273594	0.00438834	-0.0201083	4.60002e-06	18.4863
Docosahexaenoic acid	Pancreatic Cancer	rs1669261	C	T	0.554092	0.00396418	-0.0192142	1.29999e-06	20.9843
Docosahexaenoic acid	Pancreatic Cancer	rs16895699	A	C	0.113757	0.00619032	0.0284809	4.20001e-06	18.8128
Docosahexaenoic acid	Pancreatic Cancer	rs16940904	T	C	0.226566	0.00470419	-0.0389871	1.20005e-16	61.2963
Docosahexaenoic acid	Pancreatic Cancer	rs174528	C	T	0.377233	0.00403063	-0.264797	1e-200	3917.9
Docosahexaenoic acid	Pancreatic Cancer	rs1800978	G	C	0.123988	0.00597501	-0.0348568	5.39995e-09	30.3614
Docosahexaenoic acid	Pancreatic Cancer	rs182611493	G	A	0.012519	0.0188898	-0.166188	1.39991e-18	78.5846
Docosahexaenoic acid	Pancreatic Cancer	rs183128642	A	T	0.085325	0.0070662	-0.0327743	3.50002e-06	19.2853
Docosahexaenoic acid	Pancreatic Cancer	rs187776	C	G	0.748974	0.00454542	0.0232511	3.09999e-07	23.3832
Docosahexaenoic acid	Pancreatic Cancer	rs2229738	T	C	0.066014	0.00784542	-0.126023	4.60045e-58	225.668
Docosahexaenoic acid	Pancreatic Cancer	rs2278426	T	C	0.035181	0.0106442	-0.0565274	1.09999e-07	24.9522
Docosahexaenoic acid	Pancreatic Cancer	rs2294919	T	C	0.247932	0.00456054	-0.0216887	2e-06	20.1779
Docosahexaenoic acid	Pancreatic Cancer	rs2357537	A	C	0.216715	0.0047548	0.0233283	9.29994e-07	21.2519
Docosahexaenoic acid	Pancreatic Cancer	rs261291	C	T	0.356073	0.00409845	0.113799	1.09901e-169	687.04
Docosahexaenoic acid	Pancreatic Cancer	rs273912	T	G	0.707084	0.00430356	0.0260377	1.40001e-09	32.3061
Docosahexaenoic acid	Pancreatic Cancer	rs2807967	C	T	0.718117	0.0043751	0.0252475	7.90005e-09	29.6863
Docosahexaenoic acid	Pancreatic Cancer	rs2853968	G	A	0.403232	0.00400283	0.0245504	8.60003e-10	33.3693
Docosahexaenoic acid	Pancreatic Cancer	rs312939	A	G	0.752467	0.00454227	0.0387576	1.39991e-17	64.3903
Docosahexaenoic acid	Pancreatic Cancer	rs34005841	G	T	0.318107	0.00423236	0.0194152	4.49997e-06	18.8099
Docosahexaenoic acid	Pancreatic Cancer	rs34707604	C	T	0.258532	0.00473343	0.037832	1.29987e-15	63.1403
Docosahexaenoic acid	Pancreatic Cancer	rs35177659	T	C	0.522386	0.00409995	0.0220442	7.59994e-08	27.8937
Docosahexaenoic acid	Pancreatic Cancer	rs3764261	A	C	0.324448	0.00418724	0.0387914	1.99986e-20	75.9109
Docosahexaenoic acid	Pancreatic Cancer	rs41369145	T	C	0.110155	0.00628566	-0.0323726	2.59998e-07	23.6323
Docosahexaenoic acid	Pancreatic Cancer	rs4556118	C	T	0.270974	0.00443057	-0.0206214	3.29997e-06	19.3251
Docosahexaenoic acid	Pancreatic Cancer	rs4960714	T	G	0.027464	0.0121484	0.0559166	4.20001e-06	19.2117
Docosahexaenoic acid	Pancreatic Cancer	rs4986970	T	A	0.033929	0.0108658	-0.0683276	3.2e-10	35.2086
Docosahexaenoic acid	Pancreatic Cancer	rs499974	A	C	0.157487	0.00537901	-0.0569234	3.59998e-26	98.9736
Docosahexaenoic acid	Pancreatic Cancer	rs525028	A	G	0.708546	0.00432096	-0.0300942	3.29989e-12	43.0337
Docosahexaenoic acid	Pancreatic Cancer	rs543711028	C	G	0.013075	0.0178203	-0.175088	8.80035e-23	91.0595
Docosahexaenoic acid	Pancreatic Cancer	rs55891451	C	A	0.20172	0.00490048	0.03156	1.2e-10	36.9029
Docosahexaenoic acid	Pancreatic Cancer	rs56241312	A	G	0.025919	0.013183	0.0671886	3.50002e-07	26.2208
Docosahexaenoic acid	Pancreatic Cancer	rs58302493	A	G	0.151493	0.00548177	-0.0250981	4.70002e-06	18.627
Docosahexaenoic acid	Pancreatic Cancer	rs58542926	T	C	0.074379	0.00747969	-0.119759	1.10002e-57	227.563
Docosahexaenoic acid	Pancreatic Cancer	rs62200499	C	T	0.091343	0.00676903	-0.0318505	2.5e-06	19.3697
Docosahexaenoic acid	Pancreatic Cancer	rs62482241	A	G	0.254709	0.00451083	-0.0221092	9.49992e-07	21.3471
Docosahexaenoic acid	Pancreatic Cancer	rs638714	T	G	0.345965	0.00413673	-0.0376253	9.3994e-20	73.7249
Docosahexaenoic acid	Pancreatic Cancer	rs6452788	A	G	0.239958	0.00459505	0.0231797	4.49997e-07	22.5432
Docosahexaenoic acid	Pancreatic Cancer	rs660240	C	T	0.784707	0.00477367	0.0431485	1.59993e-19	72.3911
Docosahexaenoic acid	Pancreatic Cancer	rs6717316	A	G	0.670048	0.00416257	-0.023185	2.5e-08	27.3412
Docosahexaenoic acid	Pancreatic Cancer	rs67807996	A	G	0.396203	0.0041372	-0.0200755	1.2e-06	22.1803
Docosahexaenoic acid	Pancreatic Cancer	rs6931604	T	C	0.5995	0.0040156	0.0212567	1.2e-07	24.9586
Docosahexaenoic acid	Pancreatic Cancer	rs7141710	A	G	0.662561	0.00418565	0.0210996	4.60002e-07	22.8981
Docosahexaenoic acid	Pancreatic Cancer	rs72789541	A	T	0.295973	0.00430253	-0.07999	3.80014e-77	307.479
Docosahexaenoic acid	Pancreatic Cancer	rs72836561	T	C	0.031481	0.0112288	-0.06284	2.19999e-08	27.6998
Docosahexaenoic acid	Pancreatic Cancer	rs72924290	C	T	0.035481	0.0110002	0.0888161	6.79986e-16	62.1252
Docosahexaenoic acid	Pancreatic Cancer	rs73045691	A	G	0.304275	0.00447328	0.0291655	7.00003e-11	41.4326
Docosahexaenoic acid	Pancreatic Cancer	rs73109460	A	G	0.123614	0.00599671	-0.0352118	4.30002e-09	30.9029
Docosahexaenoic acid	Pancreatic Cancer	rs73144321	T	C	0.091437	0.00683291	0.0316823	3.50002e-06	19.1834
Docosahexaenoic acid	Pancreatic Cancer	rs75135222	C	T	0.052882	0.00904828	-0.0424701	2.69998e-06	20.7826
Docosahexaenoic acid	Pancreatic Cancer	rs75500878	G	A	0.027952	0.0123981	0.0573441	3.69999e-06	20.5541
Docosahexaenoic acid	Pancreatic Cancer	rs76499914	T	C	0.124049	0.00597687	-0.0302215	4.30002e-07	22.8315
Docosahexaenoic acid	Pancreatic Cancer	rs77960347	G	A	0.013234	0.0171306	0.139034	4.79954e-16	58.0911
Docosahexaenoic acid	Pancreatic Cancer	rs78689694	C	G	0.133362	0.00577456	0.0405572	2.19989e-12	43.7435
Docosahexaenoic acid	Pancreatic Cancer	rs7924036	T	G	0.504218	0.00392031	0.0346448	9.79941e-19	69.054
Docosahexaenoic acid	Pancreatic Cancer	rs7950779	G	A	0.409395	0.00397703	-0.0183897	3.79997e-06	18.8106
Docosahexaenoic acid	Pancreatic Cancer	rs838912	C	T	0.505464	0.0039265	-0.0189446	1.40001e-06	20.6386
Docosahexaenoic acid	Pancreatic Cancer	rs9304381	T	C	0.818428	0.00509088	0.0496313	1.9002e-22	84.2562
Docosahexaenoic acid	Pancreatic Cancer	rs9567623	T	C	0.212474	0.00479277	-0.0229812	1.6e-06	20.3299
Docosahexaenoic acid	Pancreatic Cancer	rs9576144	T	C	0.379634	0.00405479	-0.0195765	1.40001e-06	20.7637
Docosahexaenoic acid	Pancreatic Cancer	rs9987289	G	A	0.909161	0.00682548	0.0564948	1.29987e-16	60.6599

## Sheet: Table S2 Omega-3levels
Exposure	Outcome	rsid	A1	A2	EAF	SE	β	p-value	F-value
Omega-3	Pancreatic Cancer	rs10096633	T	C	0.123902	0.00599603	-0.0418412	2.99985e-12	43.7268
Omega-3	Pancreatic Cancer	rs10455872	G	A	0.078987	0.00733401	-0.0617415	3.80014e-17	63.8204
Omega-3	Pancreatic Cancer	rs10733306	T	C	0.460028	0.0040005	-0.0196473	9.09997e-07	22.0591
Omega-3	Pancreatic Cancer	rs11024743	G	A	0.740279	0.0045164	0.0218511	1.29999e-06	21.1189
Omega-3	Pancreatic Cancer	rs11078388	T	C	0.483396	0.00396847	-0.0214247	6.69993e-08	26.3714
Omega-3	Pancreatic Cancer	rs111336874	A	T	0.333518	0.00433142	0.0200067	3.89996e-06	20.4682
Omega-3	Pancreatic Cancer	rs111690007	T	C	0.029416	0.0116423	-0.0537795	3.89996e-06	18.9961
Omega-3	Pancreatic Cancer	rs111936866	T	C	0.070818	0.00768999	-0.0384303	5.80003e-07	22.3573
Omega-3	Pancreatic Cancer	rs1124175	T	G	0.147752	0.00566083	0.0279665	7.79992e-07	22.6571
Omega-3	Pancreatic Cancer	rs11242109	T	G	0.479035	0.00395796	0.0234291	3.2e-09	31.5173
Omega-3	Pancreatic Cancer	rs112838464	A	G	0.112193	0.00632011	0.0298925	2.19999e-06	20.4752
Omega-3	Pancreatic Cancer	rs112875651	A	G	0.392337	0.00410836	-0.0874051	1.9002e-100	420.459
Omega-3	Pancreatic Cancer	rs113248417	G	A	0.024654	0.0128605	-0.105517	2.29985e-16	61.6122
Omega-3	Pancreatic Cancer	rs11563251	T	C	0.110594	0.00630216	0.0339276	7.29995e-08	26.0483
Omega-3	Pancreatic Cancer	rs11570792	A	G	0.051093	0.00905866	-0.0429911	2.1e-06	20.614
Omega-3	Pancreatic Cancer	rs11571696	G	A	0.112055	0.00626726	-0.0303394	1.29999e-06	21.0695
Omega-3	Pancreatic Cancer	rs11681659	T	C	0.716465	0.00436662	-0.0264162	1.5e-09	32.6143
Omega-3	Pancreatic Cancer	rs116920984	A	G	0.074683	0.007541	-0.0360849	1.7e-06	20.7007
Omega-3	Pancreatic Cancer	rs117143374	C	T	0.14225	0.00569242	-0.03454	1.29999e-09	33.4909
Omega-3	Pancreatic Cancer	rs117733303	G	A	0.018512	0.0146728	-0.110595	4.79954e-14	51.1382
Omega-3	Pancreatic Cancer	rs11801542	G	A	0.732422	0.00450279	0.0207326	4.09996e-06	19.3792
Omega-3	Pancreatic Cancer	rs11854242	T	C	0.275085	0.00445617	-0.0390237	1.99986e-18	69.8904
Omega-3	Pancreatic Cancer	rs11997161	C	T	0.51672	0.00396198	0.0202341	3.29997e-07	23.5209
Omega-3	Pancreatic Cancer	rs12599342	C	T	0.509367	0.00398235	0.0198753	5.99998e-07	22.7114
Omega-3	Pancreatic Cancer	rs1260326	C	T	0.604008	0.00404264	-0.0830756	7.70016e-94	380.939
Omega-3	Pancreatic Cancer	rs12957708	G	A	0.14228	0.00568503	0.0311923	4.09996e-08	27.3168
Omega-3	Pancreatic Cancer	rs13108218	G	A	0.615408	0.00409621	-0.0190993	3.09999e-06	19.8617
Omega-3	Pancreatic Cancer	rs13424225	T	G	0.449803	0.00397692	0.0194488	1e-06	21.5353
Omega-3	Pancreatic Cancer	rs139974673	C	T	0.025916	0.0124678	0.118563	1.9002e-21	81.6797
Omega-3	Pancreatic Cancer	rs141469619	G	A	0.010139	0.0208113	0.117162	1.79999e-08	31.6961
Omega-3	Pancreatic Cancer	rs157592	C	A	0.185273	0.00522115	0.0325574	4.49997e-10	36.8134
Omega-3	Pancreatic Cancer	rs16895699	A	C	0.113757	0.00624424	0.0288436	3.89996e-06	19.295
Omega-3	Pancreatic Cancer	rs16940904	T	C	0.226566	0.00474779	-0.0345078	3.59998e-13	48.015
Omega-3	Pancreatic Cancer	rs174528	C	T	0.377233	0.00406147	-0.30909	1e-200	5404.98
Omega-3	Pancreatic Cancer	rs1800978	G	C	0.123988	0.00603019	-0.0387593	1.29999e-10	37.5428
Omega-3	Pancreatic Cancer	rs182611493	G	A	0.012519	0.0190586	-0.220029	7.8001e-31	137.823
Omega-3	Pancreatic Cancer	rs189050336	C	G	0.061312	0.00848678	0.0436875	2.59998e-07	25.2708
Omega-3	Pancreatic Cancer	rs2187375	G	A	0.822879	0.00518371	0.0524746	4.40048e-24	92.3838
Omega-3	Pancreatic Cancer	rs2229738	T	C	0.066014	0.00790546	-0.122179	7.00003e-54	212.086
Omega-3	Pancreatic Cancer	rs2247056	C	T	0.703307	0.00432842	0.0356403	1.80011e-16	60.997
Omega-3	Pancreatic Cancer	rs261290	C	T	0.654648	0.00416818	-0.112905	1.39959e-161	666.729
Omega-3	Pancreatic Cancer	rs2615284	C	T	0.993034	0.0243232	0.129053	1.09999e-07	26.5049
Omega-3	Pancreatic Cancer	rs2737245	T	G	0.278612	0.0044218	-0.0212027	1.6e-06	20.7861
Omega-3	Pancreatic Cancer	rs2739332	T	C	0.568415	0.00401068	-0.0196997	8.99995e-07	21.9016
Omega-3	Pancreatic Cancer	rs2807967	C	T	0.718117	0.00441593	0.0217777	8.19993e-07	22.0859
Omega-3	Pancreatic Cancer	rs3105065	G	A	0.736438	0.00452036	-0.0211041	2.99999e-06	19.8871
Omega-3	Pancreatic Cancer	rs312939	A	G	0.752467	0.00458283	0.034251	7.8001e-14	50.2805
Omega-3	Pancreatic Cancer	rs34005841	G	T	0.318107	0.00427038	0.0213155	5.99998e-07	22.673
Omega-3	Pancreatic Cancer	rs34707604	C	T	0.258532	0.00477763	0.0448443	6.20012e-21	88.7359
Omega-3	Pancreatic Cancer	rs371530942	G	A	0.723928	0.00469393	0.0257846	3.89996e-08	30.5701
Omega-3	Pancreatic Cancer	rs377963	G	T	0.778746	0.00477125	-0.0232122	1.09999e-06	21.3571
Omega-3	Pancreatic Cancer	rs3786920	C	T	0.423221	0.00403885	-0.0186907	3.69999e-06	19.6176
Omega-3	Pancreatic Cancer	rs3917143	C	T	0.018297	0.0156219	-0.0753722	1.40001e-06	23.4755
Omega-3	Pancreatic Cancer	rs4000713	A	G	0.295416	0.0043421	-0.028225	8.00018e-11	38.1524
Omega-3	Pancreatic Cancer	rs4833034	T	C	0.660598	0.00419505	0.0196624	2.80001e-06	19.9408
Omega-3	Pancreatic Cancer	rs4917590	C	T	0.078285	0.00737203	-0.0354603	1.5e-06	20.8729
Omega-3	Pancreatic Cancer	rs4986970	T	A	0.033929	0.0109661	-0.0580459	1.2e-07	25.4075
Omega-3	Pancreatic Cancer	rs5402	A	T	0.121601	0.00609516	0.0310547	3.50002e-07	23.6982
Omega-3	Pancreatic Cancer	rs543711028	C	G	0.013075	0.0179566	-0.187298	1.80011e-25	104.215
Omega-3	Pancreatic Cancer	rs55831773	T	C	0.198873	0.00505419	0.0232685	4.09996e-06	19.8441
Omega-3	Pancreatic Cancer	rs55891451	C	A	0.20172	0.00494622	0.033166	1.99986e-11	40.7556
Omega-3	Pancreatic Cancer	rs56231337	T	C	0.344948	0.00416307	0.0201867	1.2e-06	21.1828
Omega-3	Pancreatic Cancer	rs583609	C	T	0.352508	0.00414084	-0.0711993	2.90001e-66	266.75
Omega-3	Pancreatic Cancer	rs58542926	T	C	0.074379	0.00754654	-0.172929	3.3037e-116	475.504
Omega-3	Pancreatic Cancer	rs600626	G	A	0.157488	0.00542206	-0.0685566	1.20005e-36	143.617
Omega-3	Pancreatic Cancer	rs6129624	A	G	0.335232	0.0042636	-0.0242913	1.2e-08	30.2534
Omega-3	Pancreatic Cancer	rs62200499	C	T	0.091343	0.00683229	-0.0344667	4.49997e-07	22.6831
Omega-3	Pancreatic Cancer	rs62466318	T	C	0.204201	0.00492892	-0.0716979	6.20012e-48	192.461
Omega-3	Pancreatic Cancer	rs626346	G	A	0.397847	0.00405031	0.0190905	2.39999e-06	20.0852
Omega-3	Pancreatic Cancer	rs62861560	C	A	0.581002	0.00402003	0.0194987	1.2e-06	21.2924
Omega-3	Pancreatic Cancer	rs633695	G	A	0.292334	0.00436378	0.0848151	3.80014e-84	343.314
Omega-3	Pancreatic Cancer	rs6547409	T	C	0.051259	0.0090697	-0.0565011	4.70002e-10	35.7198
Omega-3	Pancreatic Cancer	rs6601924	C	T	0.845774	0.00548944	0.0350583	1.7e-10	36.8872
Omega-3	Pancreatic Cancer	rs660240	C	T	0.784707	0.00481655	0.0370395	1.50003e-14	53.335
Omega-3	Pancreatic Cancer	rs6602911	T	C	0.360074	0.00412043	0.0231802	1.79999e-08	28.4844
Omega-3	Pancreatic Cancer	rs6693447	G	T	0.461701	0.00396942	0.0222705	2e-08	28.3592
Omega-3	Pancreatic Cancer	rs6717316	A	G	0.670048	0.00419974	-0.0210197	5.60003e-07	22.4718
Omega-3	Pancreatic Cancer	rs6750775	C	G	0.082042	0.00731178	-0.0359746	8.70001e-07	22.4222
Omega-3	Pancreatic Cancer	rs67807996	A	G	0.396203	0.00417436	-0.0218668	1.6e-07	26.3161
Omega-3	Pancreatic Cancer	rs6882345	A	G	0.63285	0.00409997	0.0274277	2.19989e-11	40.2178
Omega-3	Pancreatic Cancer	rs6888745	T	C	0.204777	0.00500244	-0.0228504	4.90004e-06	19.5603
Omega-3	Pancreatic Cancer	rs7048290	C	T	0.088907	0.00703879	0.0322853	4.49997e-06	19.4234
Omega-3	Pancreatic Cancer	rs705379	A	G	0.477463	0.00399866	-0.0190484	1.89998e-06	20.8255
Omega-3	Pancreatic Cancer	rs7222755	G	A	0.290705	0.0043598	-0.023127	1.09999e-07	25.3721
Omega-3	Pancreatic Cancer	rs72789541	A	T	0.295973	0.00434225	-0.0834033	3.19963e-82	334.358
Omega-3	Pancreatic Cancer	rs72924290	C	T	0.035481	0.0110844	0.0942906	1.80011e-17	70.0246
Omega-3	Pancreatic Cancer	rs73109460	A	G	0.123614	0.00605124	-0.0325529	7.49998e-08	26.411
Omega-3	Pancreatic Cancer	rs737338	T	C	0.035184	0.0107428	-0.0674466	3.40001e-10	35.5293
Omega-3	Pancreatic Cancer	rs7449867	G	T	0.571103	0.00400324	-0.020056	5.39995e-07	22.6665
Omega-3	Pancreatic Cancer	rs7621223	A	C	0.013799	0.0169981	0.0787328	3.59998e-06	19.4062
Omega-3	Pancreatic Cancer	rs77960347	G	A	0.013234	0.0172904	0.157178	9.8992e-20	74.2527
Omega-3	Pancreatic Cancer	rs78689694	C	G	0.133362	0.00581875	0.0326453	2e-08	28.3375
Omega-3	Pancreatic Cancer	rs79013608	A	G	0.034411	0.010883	0.0550971	4.09996e-07	23.2048
Omega-3	Pancreatic Cancer	rs7924036	T	G	0.504218	0.0039569	0.0222276	1.89998e-08	28.4148
Omega-3	Pancreatic Cancer	rs7970695	A	G	0.620564	0.0040847	-0.0235143	8.60003e-09	29.9533
Omega-3	Pancreatic Cancer	rs7974833	C	T	0.23382	0.00467136	-0.0238606	3.29997e-07	23.4643
Omega-3	Pancreatic Cancer	rs8211	T	C	0.614697	0.00406632	0.021001	2.39999e-07	24.0313
Omega-3	Pancreatic Cancer	rs836145	C	A	0.317205	0.00423641	-0.0207018	1e-06	21.3536
Omega-3	Pancreatic Cancer	rs884977	C	T	0.148007	0.00558234	0.0259455	3.40001e-06	19.5281
Omega-3	Pancreatic Cancer	rs9272526	A	G	0.322218	0.00448528	-0.0225105	5.19996e-07	25.4595
Omega-3	Pancreatic Cancer	rs9273217	G	T	0.318014	0.00448023	-0.0245669	4.20001e-08	30.1147
Omega-3	Pancreatic Cancer	rs964184	C	G	0.867233	0.005805	-0.117565	3.40017e-91	367.206
Omega-3	Pancreatic Cancer	rs9987289	G	A	0.909161	0.00688493	0.0544031	2.70023e-15	56.2491

## Sheet: Table S3 Omega-6levels
Exposure	Outcome	rsid	A1	A2	EAF	SE	β	p-value	F-value
Omega-6	Pancreatic Cancer	rs1002687	A	G	0.644739	0.0042098	0.0917563	2.50035e-105	445.271
Omega-6	Pancreatic Cancer	rs1065853	T	G	0.080578	0.00743205	-0.198416	5.10505e-157	674.79
Omega-6	Pancreatic Cancer	rs1081105	C	A	0.027622	0.0123232	0.118624	6.20012e-22	86.9975
Omega-6	Pancreatic Cancer	rs111278137	A	G	0.021615	0.0143417	-0.0787637	4e-08	30.1838
Omega-6	Pancreatic Cancer	rs11239569	A	C	0.249172	0.00468365	0.0298401	1.89998e-10	38.329
Omega-6	Pancreatic Cancer	rs11258382	T	C	0.262496	0.00461236	-0.0210682	4.90004e-06	19.7679
Omega-6	Pancreatic Cancer	rs112875651	A	G	0.392337	0.00418539	-0.0635591	4.40048e-52	221.951
Omega-6	Pancreatic Cancer	rs115478735	T	A	0.183303	0.00521297	0.0424072	4.10015e-16	61.9565
Omega-6	Pancreatic Cancer	rs117488242	G	A	0.131672	0.00624596	-0.0355756	1.2e-08	33.2928
Omega-6	Pancreatic Cancer	rs11755689	G	A	0.334092	0.00440473	0.0416405	3.29989e-21	88.7954
Omega-6	Pancreatic Cancer	rs11789603	T	C	0.108847	0.00648531	0.0483698	8.80035e-14	52.2225
Omega-6	Pancreatic Cancer	rs11854242	T	C	0.275085	0.00454133	-0.0386246	1.80011e-17	68.4673
Omega-6	Pancreatic Cancer	rs1247030	T	G	0.110566	0.00643277	0.0297669	3.69999e-06	20.0457
Omega-6	Pancreatic Cancer	rs12472790	A	G	0.495701	0.00403738	0.0204417	4.09996e-07	24.0312
Omega-6	Pancreatic Cancer	rs1260326	C	T	0.604008	0.00411907	-0.064724	1.20005e-55	230.927
Omega-6	Pancreatic Cancer	rs12948283	C	G	0.297316	0.00463285	0.025158	5.60003e-08	30.422
Omega-6	Pancreatic Cancer	rs13108218	G	A	0.615408	0.00417284	-0.035128	3.80014e-17	67.2151
Omega-6	Pancreatic Cancer	rs13278097	T	C	0.288915	0.00444586	0.0212957	1.7e-06	21.4338
Omega-6	Pancreatic Cancer	rs1408579	T	C	0.494595	0.00402108	0.0193369	1.5e-06	21.5024
Omega-6	Pancreatic Cancer	rs142158911	A	G	0.116703	0.00631307	-0.0937617	6.79986e-50	208.819
Omega-6	Pancreatic Cancer	rs148140473	T	C	0.028144	0.0126246	-0.0609572	1.40001e-06	23.3813
Omega-6	Pancreatic Cancer	rs17428785	T	C	0.040441	0.0102443	-0.0477084	3.2e-06	20.319
Omega-6	Pancreatic Cancer	rs1800961	T	C	0.030194	0.0117724	-0.0748822	2e-10	37.7788
Omega-6	Pancreatic Cancer	rs1883711	C	G	0.031197	0.0118431	0.0905557	2.09991e-14	57.0346
Omega-6	Pancreatic Cancer	rs1895233	T	G	0.544806	0.00406008	0.0186339	4.39997e-06	19.8091
Omega-6	Pancreatic Cancer	rs2066714	C	T	0.128928	0.00599047	0.0274326	4.70002e-06	19.4425
Omega-6	Pancreatic Cancer	rs2126259	C	T	0.899179	0.00669742	0.0829891	2.90001e-35	143.789
Omega-6	Pancreatic Cancer	rs2378390	A	G	0.140867	0.0058156	-0.0332858	1e-08	30.8494
Omega-6	Pancreatic Cancer	rs261290	C	T	0.654648	0.00424783	-0.0965237	2.69774e-114	486.535
Omega-6	Pancreatic Cancer	rs2721961	G	T	0.280836	0.00449395	-0.0274809	9.69996e-10	35.0928
Omega-6	Pancreatic Cancer	rs2740488	C	A	0.265318	0.00457594	-0.0496352	2.09991e-27	110.562
Omega-6	Pancreatic Cancer	rs2828494	A	G	0.069589	0.00795765	-0.0373534	2.69998e-06	20.7825
Omega-6	Pancreatic Cancer	rs28432783	C	T	0.607182	0.00414097	-0.0197361	1.89998e-06	21.3726
Omega-6	Pancreatic Cancer	rs2986164	A	G	0.535868	0.00440639	-0.0247791	1.89998e-08	35.1355
Omega-6	Pancreatic Cancer	rs335321	A	G	0.733238	0.00456269	-0.0224432	8.70001e-07	22.6656
Omega-6	Pancreatic Cancer	rs34101748	A	G	0.046356	0.009938	-0.0490447	8e-07	24.4631
Omega-6	Pancreatic Cancer	rs34121855	G	T	0.203759	0.0050222	-0.049983	2.49977e-23	93.3042
Omega-6	Pancreatic Cancer	rs34232196	T	C	0.245336	0.00471815	-0.0327764	3.69999e-12	45.7671
Omega-6	Pancreatic Cancer	rs34324306	T	C	0.011959	0.01885	-0.0917368	1.09999e-06	22.8763
Omega-6	Pancreatic Cancer	rs35472563	G	A	0.021493	0.0140918	0.0670214	2e-06	21.7327
Omega-6	Pancreatic Cancer	rs3741521	A	G	0.66971	0.00436584	-0.0209853	1.5e-06	22.4099
Omega-6	Pancreatic Cancer	rs3764261	A	C	0.324448	0.00430576	0.0616184	1.9002e-46	191.73
Omega-6	Pancreatic Cancer	rs3770586	T	C	0.48398	0.00404862	-0.0229768	1.40001e-08	30.3341
Omega-6	Pancreatic Cancer	rs3817335	A	T	0.35055	0.00421165	-0.027965	3.10027e-11	40.9659
Omega-6	Pancreatic Cancer	rs4008004	A	C	0.221833	0.00487192	0.0334374	6.70039e-12	44.4094
Omega-6	Pancreatic Cancer	rs4299376	T	G	0.676282	0.00431655	-0.0356946	1.29987e-16	64.1926
Omega-6	Pancreatic Cancer	rs460014	A	G	0.270771	0.00459702	-0.0215608	2.69998e-06	21.1163
Omega-6	Pancreatic Cancer	rs4672880	C	T	0.081922	0.00730264	0.0352175	1.40001e-06	21.4596
Omega-6	Pancreatic Cancer	rs4683708	T	C	0.533059	0.00405891	-0.0201074	7.29995e-07	23.1515
Omega-6	Pancreatic Cancer	rs4713841	C	T	0.187156	0.00516364	0.0265371	2.80001e-07	24.6464
Omega-6	Pancreatic Cancer	rs4766602	C	T	0.415428	0.00417261	0.0203679	1.09999e-06	23.177
Omega-6	Pancreatic Cancer	rs4860948	A	T	0.244351	0.00470392	0.0285942	1.2e-09	34.7348
Omega-6	Pancreatic Cancer	rs494606	G	T	0.050441	0.00919563	0.049311	8.19993e-08	26.794
Omega-6	Pancreatic Cancer	rs496654	C	A	0.517238	0.00403175	0.0302882	5.79963e-14	52.7124
Omega-6	Pancreatic Cancer	rs506023	C	T	0.231673	0.00480061	0.0222216	3.69999e-06	20.2205
Omega-6	Pancreatic Cancer	rs528683975	T	C	0.014727	0.0175021	-0.0825782	2.39999e-06	22.7631
Omega-6	Pancreatic Cancer	rs534417	G	A	0.875008	0.00607383	0.0391707	1.09999e-10	38.6105
Omega-6	Pancreatic Cancer	rs56041755	T	C	0.063538	0.00826079	0.0444876	7.19996e-08	27.0924
Omega-6	Pancreatic Cancer	rs56322906	A	G	0.035155	0.0109515	-0.101934	1.29987e-20	81.1208
Omega-6	Pancreatic Cancer	rs56325564	A	G	0.482656	0.00406151	0.0227535	2.1e-08	29.7419
Omega-6	Pancreatic Cancer	rs5754102	A	C	0.183238	0.00527073	-0.0326814	5.60003e-10	36.7785
Omega-6	Pancreatic Cancer	rs58542926	T	C	0.074379	0.00768267	-0.1284	1.10002e-62	261.664
Omega-6	Pancreatic Cancer	rs6018497	C	A	0.784019	0.00489371	0.0226883	3.50002e-06	20.0523
Omega-6	Pancreatic Cancer	rs602633	G	T	0.782937	0.00487783	0.0573983	5.79963e-32	128.926
Omega-6	Pancreatic Cancer	rs633695	G	A	0.292334	0.00444717	0.0730669	1.20005e-60	254.596
Omega-6	Pancreatic Cancer	rs6471717	A	G	0.663076	0.00427438	-0.0295948	4.40048e-12	45.0235
Omega-6	Pancreatic Cancer	rs6547409	T	C	0.051259	0.00924119	-0.0808582	2.09991e-18	73.1788
Omega-6	Pancreatic Cancer	rs6602911	T	C	0.360074	0.00419748	0.0262676	3.89996e-10	36.58
Omega-6	Pancreatic Cancer	rs672889	G	T	0.860074	0.00580072	0.0758525	4.49987e-39	159.485
Omega-6	Pancreatic Cancer	rs6762369	T	C	0.647635	0.00423196	0.0202102	1.79999e-06	21.4431
Omega-6	Pancreatic Cancer	rs6882345	A	G	0.63285	0.00417626	0.0441725	3.80014e-26	104.372
Omega-6	Pancreatic Cancer	rs6934962	T	C	0.400473	0.00410941	0.0232763	1.5e-08	29.9272
Omega-6	Pancreatic Cancer	rs6938647	C	A	0.782332	0.00494492	-0.0478033	4.19952e-22	89.5741
Omega-6	Pancreatic Cancer	rs7139079	A	G	0.592509	0.00411236	-0.0292329	1.20005e-12	47.4765
Omega-6	Pancreatic Cancer	rs7144265	T	C	0.121145	0.00623191	0.0287279	4e-06	20.2139
Omega-6	Pancreatic Cancer	rs72997616	A	C	0.094062	0.00693794	-0.0527256	2.99985e-14	54.5136
Omega-6	Pancreatic Cancer	rs73013176	C	T	0.011276	0.0194022	-0.0932007	1.6e-06	22.279
Omega-6	Pancreatic Cancer	rs73130305	T	C	0.219284	0.00487345	-0.0230456	2.30001e-06	20.9169
Omega-6	Pancreatic Cancer	rs740516	G	C	0.151132	0.00565493	-0.0313763	2.90001e-08	29.0571
Omega-6	Pancreatic Cancer	rs74747585	C	T	0.025172	0.0132168	-0.0737645	2.39999e-08	30.7185
Omega-6	Pancreatic Cancer	rs76116020	G	A	0.043763	0.00986958	-0.0570097	7.59994e-09	31.2918
Omega-6	Pancreatic Cancer	rs7750288	G	A	0.285016	0.00445908	0.025103	1.79999e-08	29.5441
Omega-6	Pancreatic Cancer	rs77890618	A	G	0.121809	0.00635943	0.0304608	1.7e-06	22.8339
Omega-6	Pancreatic Cancer	rs77960347	G	A	0.013234	0.0176065	0.272485	5.00035e-54	223.448
Omega-6	Pancreatic Cancer	rs7816447	C	T	0.100847	0.00668277	-0.0325503	1.09999e-06	22.1021
Omega-6	Pancreatic Cancer	rs7831074	G	C	0.759123	0.00504475	0.0276942	4e-08	32.2664
Omega-6	Pancreatic Cancer	rs79429216	A	G	0.012712	0.0179494	0.151678	2.90001e-17	66.4503
Omega-6	Pancreatic Cancer	rs869412	C	T	0.226849	0.00482619	-0.0224119	3.40001e-06	20.2665
Omega-6	Pancreatic Cancer	rs870526	T	C	0.521425	0.00403664	-0.0320783	1.9002e-15	59.0923
Omega-6	Pancreatic Cancer	rs9273453	G	C	0.127083	0.00646808	-0.0428333	3.50026e-11	46.8321
Omega-6	Pancreatic Cancer	rs9295128	T	G	0.016832	0.0159431	-0.19728	3.59998e-35	148.331
Omega-6	Pancreatic Cancer	rs9304381	T	C	0.818428	0.0052323	0.0700213	7.70016e-41	167.829
Omega-6	Pancreatic Cancer	rs9343614	G	A	0.222193	0.00485577	0.0242789	5.69994e-07	23.4364
Omega-6	Pancreatic Cancer	rs9391844	G	A	0.18463	0.0052514	0.0364375	4.00037e-12	45.9908
Omega-6	Pancreatic Cancer	rs9564985	A	G	0.175931	0.00531455	-0.0249351	2.69998e-06	20.7372
Omega-6	Pancreatic Cancer	rs964184	C	G	0.867233	0.00594037	-0.138873	7.19449e-121	513.024

## Sheet: Table S4 Omega6 to Omega3 Ratio
Exposure	Outcome	rsid	A1	A2	EAF	SE	β	p-value	F-value
Omega-6/Omega-3 Ratio	Pancreatic Cancer	rs10001068	T	G	0.075608	0.0076942	-0.0363153	2.39999e-06	21.2044
Omega-6/Omega-3 Ratio	Pancreatic Cancer	rs10075801	G	A	0.485487	0.00401401	-0.02358	4.20001e-09	31.954
Omega-6/Omega-3 Ratio	Pancreatic Cancer	rs1065853	T	G	0.080578	0.00732929	-0.0803838	5.50047e-28	110.212
Omega-6/Omega-3 Ratio	Pancreatic Cancer	rs10733306	T	C	0.460028	0.00401589	0.0210785	1.5e-07	25.3906
Omega-6/Omega-3 Ratio	Pancreatic Cancer	rs1077835	G	A	0.219711	0.00480305	-0.0998071	6.59933e-96	394.148
Omega-6/Omega-3 Ratio	Pancreatic Cancer	rs111336874	A	T	0.333518	0.00434729	-0.0203636	2.80001e-06	21.2051
Omega-6/Omega-3 Ratio	Pancreatic Cancer	rs111936866	T	C	0.070818	0.00771707	0.0440317	1.2e-08	29.3514
Omega-6/Omega-3 Ratio	Pancreatic Cancer	rs1122148	C	T	0.060162	0.00833492	0.038079	4.90004e-06	18.8608
Omega-6/Omega-3 Ratio	Pancreatic Cancer	rs112875651	A	G	0.392337	0.00412529	0.0719492	4.00037e-68	284.571
Omega-6/Omega-3 Ratio	Pancreatic Cancer	rs113248417	G	A	0.024654	0.0129058	0.10602	2.09991e-16	62.2013
Omega-6/Omega-3 Ratio	Pancreatic Cancer	rs11635196	G	C	0.416537	0.00406821	0.0186052	4.79999e-06	19.3531
Omega-6/Omega-3 Ratio	Pancreatic Cancer	rs11681659	T	C	0.716465	0.00438522	0.0234242	9.20005e-08	25.6431
Omega-6/Omega-3 Ratio	Pancreatic Cancer	rs116843064	A	G	0.01986	0.014248	0.0882813	5.80003e-10	34.9043
Omega-6/Omega-3 Ratio	Pancreatic Cancer	rs117143374	C	T	0.14225	0.00571328	0.0318136	2.59998e-08	28.4112
Omega-6/Omega-3 Ratio	Pancreatic Cancer	rs117249442	T	C	0.089727	0.00711317	0.0329976	3.50002e-06	20.4588
Omega-6/Omega-3 Ratio	Pancreatic Cancer	rs11868794	A	G	0.288822	0.0043854	0.0236335	7.10003e-08	26.3941
Omega-6/Omega-3 Ratio	Pancreatic Cancer	rs12449163	C	T	0.451389	0.0039876	-0.0200267	5.1e-07	22.8488
Omega-6/Omega-3 Ratio	Pancreatic Cancer	rs1260326	C	T	0.604008	0.00405986	0.066446	3.29989e-60	243.404
Omega-6/Omega-3 Ratio	Pancreatic Cancer	rs12700408	C	T	0.670945	0.00425522	0.0196514	3.89996e-06	19.6128
Omega-6/Omega-3 Ratio	Pancreatic Cancer	rs139974673	C	T	0.025916	0.0125202	-0.117068	8.69961e-21	19.6137
Omega-6/Omega-3 Ratio	Pancreatic Cancer	rs140277606	G	A	0.007054	0.0251445	-0.115855	4.09996e-06	79.6314
Omega-6/Omega-3 Ratio	Pancreatic Cancer	rs1532085	G	A	0.613968	0.00407981	0.0862885	2.80027e-99	21.6279
Omega-6/Omega-3 Ratio	Pancreatic Cancer	rs1564348	C	T	0.169752	0.00529094	0.0279127	1.29999e-07	407.337
Omega-6/Omega-3 Ratio	Pancreatic Cancer	rs16967738	C	T	0.075644	0.00754964	0.0396759	1.5e-07	25.2618
Omega-6/Omega-3 Ratio	Pancreatic Cancer	rs174528	C	T	0.377233	0.00407578	0.34064	1e-200	25.3225
Omega-6/Omega-3 Ratio	Pancreatic Cancer	rs182611493	G	A	0.012519	0.0191342	0.19692	7.70016e-25	6631.58
Omega-6/Omega-3 Ratio	Pancreatic Cancer	rs182626007	A	G	0.028287	0.0121943	-0.0609202	5.89997e-07	110.367
Omega-6/Omega-3 Ratio	Pancreatic Cancer	rs185406435	G	A	0.11239	0.00633212	-0.0300648	2.1e-06	23.4682
Omega-6/Omega-3 Ratio	Pancreatic Cancer	rs189050336	C	G	0.061312	0.00851666	-0.0529558	5e-10	20.7438
Omega-6/Omega-3 Ratio	Pancreatic Cancer	rs2229738	T	C	0.066014	0.0079333	0.132135	2.70023e-62	37.1344
Omega-6/Omega-3 Ratio	Pancreatic Cancer	rs2315065	A	C	0.101625	0.00671308	0.0310164	3.79997e-06	248.137
Omega-6/Omega-3 Ratio	Pancreatic Cancer	rs2394976	T	G	0.161642	0.00538488	0.0315075	4.90004e-09	20.2051
Omega-6/Omega-3 Ratio	Pancreatic Cancer	rs2463523	C	A	0.23479	0.00475753	0.0401451	3.19963e-17	30.9508
Omega-6/Omega-3 Ratio	Pancreatic Cancer	rs2615284	C	T	0.993034	0.0244254	-0.115134	2.39999e-06	66.6377
Omega-6/Omega-3 Ratio	Pancreatic Cancer	rs2807967	C	T	0.718117	0.00443303	-0.0211449	1.79999e-06	21.0949
Omega-6/Omega-3 Ratio	Pancreatic Cancer	rs2965159	G	A	0.413151	0.00405254	0.0189632	2.90001e-06	20.8208
Omega-6/Omega-3 Ratio	Pancreatic Cancer	rs3185586	T	C	0.220762	0.00479828	-0.0226334	2.39999e-06	20.0575
Omega-6/Omega-3 Ratio	Pancreatic Cancer	rs34005841	G	T	0.318107	0.0042888	-0.0229959	8.19993e-08	20.2728
Omega-6/Omega-3 Ratio	Pancreatic Cancer	rs34707604	C	T	0.258532	0.00479614	-0.0410125	1.20005e-17	26.3896
Omega-6/Omega-3 Ratio	Pancreatic Cancer	rs371530942	G	A	0.723928	0.00471149	-0.0284812	1.5e-09	74.21
Omega-6/Omega-3 Ratio	Pancreatic Cancer	rs3786920	C	T	0.423221	0.00405486	0.0186153	4.39997e-06	37.3008
Omega-6/Omega-3 Ratio	Pancreatic Cancer	rs3805950	T	C	0.039183	0.0103169	-0.047397	4.30002e-06	19.4596
Omega-6/Omega-3 Ratio	Pancreatic Cancer	rs4000713	A	G	0.295416	0.00435921	0.0302187	4.10015e-12	19.4561
Omega-6/Omega-3 Ratio	Pancreatic Cancer	rs543711028	C	G	0.013075	0.0180199	0.20113	6.29941e-29	43.7347
Omega-6/Omega-3 Ratio	Pancreatic Cancer	rs56014093	A	G	0.013118	0.0186941	0.085637	4.60002e-06	120.192
Omega-6/Omega-3 Ratio	Pancreatic Cancer	rs583609	C	T	0.352508	0.0041587	0.0428152	7.39946e-25	21.8414
Omega-6/Omega-3 Ratio	Pancreatic Cancer	rs58542926	T	C	0.074379	0.00757644	0.144499	4.30031e-81	96.3176
Omega-6/Omega-3 Ratio	Pancreatic Cancer	rs600626	G	A	0.157488	0.00544115	0.0614402	1.39991e-29	331.594
Omega-6/Omega-3 Ratio	Pancreatic Cancer	rs6129624	A	G	0.335232	0.00428019	0.0198124	3.69999e-06	115.321
Omega-6/Omega-3 Ratio	Pancreatic Cancer	rs62200499	C	T	0.091343	0.00685888	0.0333225	1.2e-06	20.1237
Omega-6/Omega-3 Ratio	Pancreatic Cancer	rs62466318	T	C	0.204201	0.00494834	0.0599701	8.4004e-34	21.2018
Omega-6/Omega-3 Ratio	Pancreatic Cancer	rs626346	G	A	0.397847	0.00406759	-0.0191621	2.5e-06	134.58
Omega-6/Omega-3 Ratio	Pancreatic Cancer	rs62861560	C	A	0.581002	0.00403508	-0.0188046	3.2e-06	20.2362
Omega-6/Omega-3 Ratio	Pancreatic Cancer	rs6601924	C	T	0.845774	0.00551069	-0.026824	1.09999e-06	19.8032
Omega-6/Omega-3 Ratio	Pancreatic Cancer	rs6693447	G	T	0.461701	0.00398654	-0.0250996	3.09999e-10	21.5915
Omega-6/Omega-3 Ratio	Pancreatic Cancer	rs6717316	A	G	0.670048	0.00421763	0.0217417	2.5e-07	36.0244
Omega-6/Omega-3 Ratio	Pancreatic Cancer	rs67807996	A	G	0.396203	0.00419236	0.0203283	1.2e-06	24.0424
Omega-6/Omega-3 Ratio	Pancreatic Cancer	rs6854176	T	C	0.185638	0.00511394	-0.0253493	7.19996e-07	22.7426
Omega-6/Omega-3 Ratio	Pancreatic Cancer	rs6864478	G	A	0.407652	0.00404757	-0.0187669	3.50002e-06	22.3483
Omega-6/Omega-3 Ratio	Pancreatic Cancer	rs72475494	T	A	0.236131	0.00498064	-0.023257	2.99999e-06	19.5645
Omega-6/Omega-3 Ratio	Pancreatic Cancer	rs72789541	A	T	0.295973	0.00435849	0.0906088	5.40008e-96	22.4443
Omega-6/Omega-3 Ratio	Pancreatic Cancer	rs72924290	C	T	0.035481	0.0111234	-0.106336	1.20005e-21	394.833
Omega-6/Omega-3 Ratio	Pancreatic Cancer	rs73109460	A	G	0.123614	0.00607508	0.0313814	2.39999e-07	89.0731
Omega-6/Omega-3 Ratio	Pancreatic Cancer	rs7442885	G	C	0.213568	0.00485372	-0.0253763	1.7e-07	24.5439
Omega-6/Omega-3 Ratio	Pancreatic Cancer	rs7449867	G	T	0.571103	0.00402032	0.0184605	4.39997e-06	24.8823
Omega-6/Omega-3 Ratio	Pancreatic Cancer	rs74720435	C	T	0.009825	0.0206247	0.103057	5.80003e-07	19.203
Omega-6/Omega-3 Ratio	Pancreatic Cancer	rs75966452	A	G	0.19838	0.00501113	0.0231614	3.79997e-06	23.7702
Omega-6/Omega-3 Ratio	Pancreatic Cancer	rs7621223	A	C	0.013799	0.017063	-0.0804221	2.39999e-06	19.6252
Omega-6/Omega-3 Ratio	Pancreatic Cancer	rs7819706	G	A	0.118288	0.00614755	0.0363774	3.29997e-09	31.7536
Omega-6/Omega-3 Ratio	Pancreatic Cancer	rs78689694	C	G	0.133362	0.00583925	-0.0299731	2.90001e-07	23.8873
Omega-6/Omega-3 Ratio	Pancreatic Cancer	rs79013608	A	G	0.034411	0.0109254	-0.0532243	1.09999e-06	21.6538
Omega-6/Omega-3 Ratio	Pancreatic Cancer	rs79078082	G	A	0.086268	0.00702024	-0.0338295	1.40001e-06	20.753
Omega-6/Omega-3 Ratio	Pancreatic Cancer	rs79126702	G	T	0.053388	0.00926009	0.0476222	2.69998e-07	26.368
Omega-6/Omega-3 Ratio	Pancreatic Cancer	rs7974833	C	T	0.23382	0.00468956	0.0224956	1.6e-06	20.8559
Omega-6/Omega-3 Ratio	Pancreatic Cancer	rs79825790	T	G	0.130569	0.00630094	-0.0307635	1e-06	24.7163
Omega-6/Omega-3 Ratio	Pancreatic Cancer	rs8074191	C	T	0.756121	0.00463331	0.0281472	1.2e-09	33.6129
Omega-6/Omega-3 Ratio	Pancreatic Cancer	rs836145	C	A	0.317205	0.00425133	0.0203943	1.6e-06	20.7238
Omega-6/Omega-3 Ratio	Pancreatic Cancer	rs9316807	G	A	0.758574	0.00465029	0.0247128	1.09999e-07	25.7316
Omega-6/Omega-3 Ratio	Pancreatic Cancer	rs9332238	A	G	0.198299	0.00498195	-0.0347177	3.19963e-12	44.0904
Omega-6/Omega-3 Ratio	Pancreatic Cancer	rs9411217	A	G	0.778816	0.00478379	0.0240864	4.79999e-07	22.9912
Omega-6/Omega-3 Ratio	Pancreatic Cancer	rs964184	C	G	0.867233	0.00582544	0.0746316	1.39991e-37	147.697
Omega-6/Omega-3 Ratio	Pancreatic Cancer	rs979273	T	C	0.534243	0.00400677	-0.018769	2.80001e-06	20.1651
Omega-6/Omega-3 Ratio	Pancreatic Cancer	rs9937369	C	T	0.529514	0.00400682	-0.020571	2.80001e-07	24.2532
Omega-6/Omega-3 Ratio	Pancreatic Cancer	rs9947684	G	A	0.654466	0.00417279	-0.0276606	3.40017e-11	39.8102
Omega-6/Omega-3 Ratio	Pancreatic Cancer	rs9963974	A	T	0.318968	0.0042595	-0.0215868	4e-07	23.2875
